# Supplementary material for: Comprehensive Evaluation of Bacterial Blight Resistance and Gene Distribution in Common Wild Rice (Oryza rufipogon) from Hainan Province, China
Source: Plants (Basel). 2026 May 13;15(10):1492. doi: 10.3390/plants15101492 (PMC13210997; doi:10.3390/plants15101492)
Supplement: Supplementary file 1 [file plants-15-01492-s001.zip]

Archive with 1 entries (1 files):
- plants-4236610-supplementary.docx
